# Supplementary material for: Cross-Compartment Virome Profiling in Human Immunodeficiency Virus Infection and Substance Use Disorder Reveals Brain–CSF–Periphery Discordance and Hepatitis B Virus in Central Nervous System
Source: Int J Mol Sci. 2026 Jun 13;27(12):5349. doi: 10.3390/ijms27125349 (PMC13300052; doi:10.3390/ijms27125349)
Supplement: Supplementary file 1 [file ijms-27-05349-s001.zip › All NNTC rPM for IJMS supplement.xlsx]

## Sheet: Sheet2
Name	Sample Type	Group	Sample	Human adenovirus	Torque teno virus spp.	Hepatitis C virus	Sewage-associated gemycircularvirus	Human Pegivirus	Hepatitis B virus	HHV1-Herpes Simplex 1	HHV1-Herpes Simplex 2	HHV3-Varicella Zoster Virus	HHV4-Epstein-Barr Virus	HHV5-Cytomegalovirus	HHV6-Human herpesvirus 6A/B	HHV7-Human herpesvirus 7	HHV8-Kaposi-Sarcoma Herpesvirus	Sphinx1.76-related DNA	Human parvovirus spp.	Adeno-associated virus - spp.	Human parvovirus spp.	Respiratory syncytial virus	Human parainfluenza virus 3	BK polyomavirus	JC polyomavirus	Simian virus 40	WU Polyomavirus	Merkel cell polyomavirus	Human polyomavirus 6	STL polyomavirus	Human immunodeficiency virus 1	Human Coronavirus NL63	Human T-lymphotropic virus 2	Human coronavirus OC43	Human papillomoavirus spp.	Norovirus		Viruses per subject	Total Viral Burden per subject
G1S05_Brain	Brain	1	5	0.96604									0.563523					15.7787	0.402517																			4	17.7107
G1S06_Brain	Brain	1	6	1.58994	81.5837	69.7585							0.496855																		0.298113							5	153.727
G1S09_Brain	Brain	1	9	0.65652	94.9401					5.76279				0.255313																								4	101.615
G1S12_Brain	Brain	1	12			4.26094		0.459513	85.4276					0.417739					0.250643												0.250643							6	91.067
G1S13_Brain	Brain	1	13		1.32243	3.50954		0.457766					8.03633	1.22071																								5	14.5468
G1S14_Brain	Brain	1	14			1.85418								1.01137																								2	2.86555
G1S15_Brain	Brain	1	15											1.23863																								1	1.23863
G1S16_Brain	Brain	1	16										26.0857	0.437679																								2	26.5234
G2S01_Brain	Brain	2	1		60.242				0.247655	19.1623			23.8368	6139.24	1.70263			8.66792							13.7448						0.247655				12.166			10	6279.26
G2S05_Brain	Brain	2	5					0.199704					2.31086					0.228233																				3	2.73879
G2S08_Brain	Brain	2	8	0.488781	50.3959								3.73017						0.463056																			4	55.0779
G2S09_Brain	Brain	2	9	0.95484						0.63656				7.40001					0.7957												18.9377				0.95484			6	29.6796
G2S16_Brain	Brain	2	16					0.327703						0.901183																								2	1.22889
G2S17_Brain	Brain	2	17					910.922						0.975671																								2	911.897
G2S18_Brain	Brain	2	18					0.390563						2.34338												1.07405												3	3.80799
G2S19_Brain	Brain	2	19											2.16849																								1	2.16849
G3S01_Brain	Brain	3	1		0.66198									5.0868	0.627139			6.20171																				4	12.5776
G3S03_Brain	Brain	3	3		1.28376									0.277569				0.485745																				3	2.04707
G3S05_Brain	Brain	3	5															7.7885																	0.741762			2	8.53026
G3S07_Brain	Brain	3	7																1.90776																			1	1.90776
G3S08_Brain	Brain	3	8																																			0	0
G3S09_Brain	Brain	3	9										0.508583	3.25493						0.864591																		3	4.62811
G3S10_Brain	Brain	3	10		0.534027									2.63199	1.06805																							3	4.23407
G3S13_Brain	Brain	3	13					0.428629																	0.910837													2	1.33947
G3S14_Brain	Brain	3	14		2.13286									0.979962																								2	3.11282
G3S15_Brain	Brain	3	15		141.502			348.084						43701.3																								3	44190.9
G3S16_Brain	Brain	3	16							0.328375				1.3135						14.0654													0.383104					4	16.0904
G3S17_Brain	Brain	3	17					0.167472		2.44031				0.789512																								3	3.39729
G4S01_Brain	Brain	4	1		0.90634									1.67324				0.766903																				3	3.34648
G4S02_Brain	Brain	4	2		466.667									1.27032				1.13518																				3	469.072
G4S04_Brain	Brain	4	4		1.13178													1.3743																				2	2.50608
G4S05_Brain	Brain	4	5															1.77983																				1	1.77983
G4S06_Brain	Brain	4	6		2.33098																														0.7361			2	3.06708
G4S07_Brain	Brain	4	7																0.781951																			1	0.781951
G4S08_Brain	Brain	4	8		1.07095																																	1	1.07095
G4S10_Brain	Brain	4	10		0.911304									2.15068	0.583235																							3	3.64522
G4S12_Brain	Brain	4	12		0.482781				0.222822					3.52802																								3	4.23362
G4S16_Brain	Brain	4	16	1.94571										0.457813					0.457813																			3	2.86133
G4S17_Brain	Brain	4	17	2.70972										0.650333					1.08389												0.48775							4	4.93169
G4S18_Brain	Brain	4	18	10.7224				0.257338						1.07224						0.686234																		4	12.7382
G4S19_Brain	Brain	4	19	3.09678										1.03226																								2	4.12904
G4S20_Brain	Brain	4	20	6.18635				0.202003																								0.303005						3	6.69135
G4S19_Spleen	PBMC	4	19		6.73125								82.0134	0.056724	0.056724	1.07776			2.06097				14.8522															7	106.849
G1S05_Spleen	Spleen	1	5		0.147902								222.804		0.285239	0.412012																						4	223.649
G1S06_Spleen	Spleen	1	6		1345.12	100.84							79.5038			1.31042			0.662917												130.255							6	1657.69
G1S09_Spleen	Spleen	1	9		4712.25	1.20354				0.109413			213.273	0.191473	0.191473	0.984716			0.820597																			8	4929.02
G1S12_Spleen	Spleen	1	12		9.23705	120.05			922.106	1.3559			13.7708		0.910994				24.2155												0.0847436							8	1091.73
G1S13_Spleen	Spleen	1	13		48.4643	0.209632							5337.99	25.8372	1.62465	0.78612			7.41574												5.16219							8	5427.49
G1S14_Spleen	Spleen	1	14		0.740026	1.8809							3.04233	0.102781	0.760582	0.370013		0.256953	0.3289				0.256953								1.72673							10	9.46616
G1S15_Spleen	Spleen	1	15		8.91685								5.35586	0.430766		2.81434															0.201024							5	17.7188
G1S16_Spleen	Spleen	1	16		0.878722								395.18	0.0777101		0.615703		0.107599	0.406484												0.143465							7	397.41
G2S01_Spleen	Spleen	2	1		780.217					1.07535			213.009	74861.7																	98.7401					0.128018		6	75954.9
G2S05_Spleen	Spleen	2	5		22.2798								8776.88	0.508838	2.41092	0.62999		0.0848063	1.62344																			7	8804.42
G2S08_PBMC	Spleen	2	8		29162.3								17.8649	5.88635																	0.192095							4	29186.3
G2S09_Spleen	Spleen	2	9		229.486								190.364	1292.8	2.08465				32.0342									0.277954			102.947							7	1849.99
G2S16_Spleen	Spleen	2	16		5.91963								0.45812		0.943188	0.287448													0.0628792		1.7696							6	9.44086
G2S17_Spleen	Spleen	2	17		0.173576								1.73576				1.57458																					3	3.48391
G2S18_Spleen	Spleen	2	18										156.396	11.6632		0.0947204															23.6801							4	191.834
G2S19_Spleen	Spleen	2	19		5.18967								54.7337	5.8355	1.38391	0.945673			2.07587																			6	70.1643
G3S01_Spleen	Spleen	3	1											0.176287	11.7524	2.23296																						3	14.1617
G3S03_Spleen	Spleen	3	3		10.2862								0.119433	0.149292		0.149292			0.089575																			5	10.7938
G3S05_Spleen	Spleen	3	5		0.428203	0.30586							4.66436	0.428203	0.810528	1.78928			0.183516									0.198809										8	8.80876
G3S07_Spleen	Spleen	3	7		16.7675									0.607654					19.1981																0.22787			4	36.801
G3S08_Spleen	Spleen	3	8		0.195103								0.23691		0.111487	4.58491																						4	5.12841
G3S09_LN	Spleen	3	9		0.548628								101.322			1.57107																						3	103.441
G3S10_Spleen	Spleen	3	10		0.3488										0.362752	2.03699																						3	2.74854
G3S13_Spleen	Spleen	3	13		0.178349	8.15454										0.188258															0.0990831							4	8.62023
G3S14_Spleen	Spleen	3	14		66.9406																																	1	66.9406
G3S15_Spleen	Spleen	3	15		192.44									660.52	0.699496	0.534446			0.778091																			5	854.972
G3S16_Spleen	Spleen	3	16		21.0062					0.734604						2.27377			0.244868	0.419774													2.9734	0.104943				7	27.7575
G3S17_Spleen	Spleen	3	17		2.82485								8.96584	0.614099	0.818798	6.4685																						5	19.6921
G4S01_Spleen	Spleen	4	1		0.374227									0.594361	0.594361	0.352214																						4	1.91516
G4S02_Spleen	Spleen	4	2		2077.89								1.59007	0.178326	17.476	0.118884		0.237768						0.118884														7	2097.61
G4S04_Spleen	Spleen	4	4		0.221245					1.69252			0.19912		0.951351	1.43809			0.121684																			6	4.62401
G4S05_Spleen	Spleen	4	5		10.3524								4.05606	0.848944				0.188654	0.165072																			5	15.6111
G4S06_Spleen	Spleen	4	6		49.9637								0.441927		2.72955	0.623897																						4	53.7591
G4S07_LN	Spleen	4	7		0.124834								2.11178			0.312086																						3	2.5487
G4S08_Spleen	Spleen	4	8		10.1034								1.69722		1.65728	4.95188																						4	18.4098
G4S10_Spleen	Spleen	4	10		76.0269								70.2309		5.92441				0.146735																			4	152.329
G4S12_Spleen	Spleen	4	12		0.859652								1.70566		0.0955169																							3	2.66083
G4S16_Spleen	Spleen	4	16		0.131668								1.40446		1.44835	4.12561																						4	7.1101
G4S17_Spleen	Spleen	4	17		0.417423														2.49261																0.107337			3	3.01737
G4S18_Spleen	Spleen	4	18		1.20184								6.26313	0.169274	0.203128	0.592458																						5	8.42983
G4S20_Spleen	Spleen	4	20		6.57863	0.807556							3.66355						1.103													0.196965						5	12.3497
G1S01_Brain	Brain	1	1	1.67539	1.88481				2.93193				0.418847	6.19295						0.359012	0.5086										3.5602							8	17.5317
G1S02_Brain	Brain	1	2	0.754009	28.3781				156.937					6.51189				3.05031			0.274185				0.239912													7	196.145
G1S03_Brain	Brain	1	3	1.96092									0.295988	5.66076				1.25795			0.48098										0.295988							6	9.95259
G1S04_Brain	Brain	1	4	0.794082	4.25917				0.360946					928.86	0.433136			2.34615			0.288757																	7	937.342
G1S07_Brain	Brain	1	7	0.228835	1.37301													0.228835													1.10603							4	2.93671
G1S08_Brain	Brain	1	8	0.583563							0.46685							0.9337	0.583563						0.583563													5	3.15124
G1S10_Brain	Brain	1	10	0.490733	42.3666								122.874	1.55399																								4	167.285
G1S11_Brain	Brain	1	11	0.350452	11.5065									2195.32																	0.40886							4	2207.58
G2S02_Brain	Brain	2	2		10.0983								1189.44	513.591				0.406986		2.69628											0.15262							6	1716.39
G2S03_Brain	Brain	2	3		2.12603									22.0817				12.8045							2.36762													4	39.3798
G2S04_Brain	Brain	2	4										0.64977	17.3813				7.58065			0.43318				1.08295													5	27.1279
G2S06_Brain	Brain	2	6	0.636845	76.4532									1.27369	2.19712				0.222896								10.8582											6	91.642
G2S07_Brain	Brain	2	7	0.407835	3.43747								30.8789	0.203918																	1425.5							5	1460.43
G2S10_Brain	Brain	2	10	1.67988	9.91126								9.57529							1.00793					411.569						2.01585							6	435.76
G2S11_Brain	Brain	2	11	0.791554	6.33243																																	2	7.12398
G2S12_Brain	Brain	2	12	1.5042									3.38444																		48.5104							3	53.399
G2S13_Brain	Brain	2	13	2.46247	210.541								22.9831						2.46247						5028.23													5	5266.68
G2S14_Brain	Brain	2	14	2.81361										1.27891							17.1374										4.4762							4	25.7062
G2S15_Brain	Brain	2	15	2.5863	296.777								1.29315	17.0264		3.01734			4.31049		2.5863			108.84	476.74													9	913.178
G2S20_Brain	Brain	2	20					1.32765						0.41489	0.331912																							3	2.07445
G3S04_Brain	Brain	3	4		0.508404					0.988563					0.169468			2.79622																				4	4.46266
G3S11_Brain	Brain	3	11											2.83919				0.212939							0.780778													3	3.83291
G3S12_Brain	Brain	3	12		0.248413									2.23572											1.40768													3	3.89181
G4S11_Brain	Brain	4	11		71.1333									2.67										0.205885														3	74.0092
G1S01_CSF	CSF	1	1						10.0133																			0.0623559			0.550811							3	10.6265
G1S02_CSF	CSF	1	2		2.09909				1997.61										1.41059																			3	2001.12
G1S03_CSF	CSF	1	3		0.213517		0.0517618		0.0388213																													3	0.304101
G1S04_CSF	CSF	1	4						0.118966																													1	0.118966
G1S07_CSF	CSF	1	7											6.10868																								1	6.10868
G1S08_CSF	CSF	1	8		1.29086																																	1	1.29086
G1S10_CSF	CSF	1	10		1.53894	0.376185							18.3647	0.205192					0.410383											0.205192	0.205192							7	21.3057
G1S11_CSF	CSF	1	11		1.83167																																	1	1.83167
G2S02_CSF	CSF	2	2						0.135388										0.609246																			2	0.744634
G2S03_CSF	CSF	2	3						0.318698										0.593133												0.9738							3	1.88563
G2S04_CSF	CSF	2	4																																			0	0
G2S06_CSF	CSF	2	6											0.16112					0.698188																			2	0.859308
G2S07_CSF	CSF	2	7		7.6344																										74.5695							2	82.2039
G2S10_CSF	CSF	2	10						0.0715815																0.178954						1.15962							3	1.41015
G2S11_CSF	CSF	2	11		5.44847								0.751513	7.40777				0.161038	1.01991									2.03982										6	16.8285
G2S12_CSF	CSF	2	12		0.506093								2.24622	0.152521	0.152521	0.0554622					0.110924										9.01261							7	12.2364
G2S13_CSF	CSF	2	13		0.553313								8.74926												0.933716						0.432276							4	10.6686
G2S14_CSF	CSF	2	14		0.672579																																	1	0.672579
G2S15_CSF	CSF	2	15		0.624592								5.01828																		0.387678							3	6.03055
G2S20_CSF	CSF	2	20		3.43409																					0.62438												2	4.05847
G3S04_CSF	CSF	3	4						0.197047																													1	0.197047
G3S11_CSF	CSF	3	11										1.61932					127.667	5.7		0.7125																	4	135.699
G3S12_CSF	CSF	3	12		3.41409											0.389736		0.233842																				3	4.03767
G4S11_CSF	CSF	4	11		3.6241																																	1	3.6241
G1S01_Spleen	Spleen	1	1		142.152				4.28387				3.4859	0.489986		0.0699979															80.2736							6	230.755
G1S02_Spleen	Spleen	1	2		5601.18				676.159					5.97163	0.102371	0.716595		0.102371	0.409483	0.238865	0.102371										18.5803							10	6303.57
G1S03_Spleen	Spleen	1	3		1.99833								4.4114	0.113113		0.886051					2.18685										2.39422							6	11.99
G1S04_Spleen	Spleen	1	4		737.363	3.23366		0.608165					2.98149	2.72933				0.118666			0.118666																	7	747.153
G1S07_Spleen	Spleen	1	7		94.0144	2.30077							0.178508			0.119006															42.9015							5	139.514
G1S08_Spleen	Spleen	1	8		0.725294								18.2194	0.17407	0.116047																271.042							5	290.277
G1S10_Spleen	Spleen	1	10		476.842	0.20337							28.3193	12.3547	0.40674	0.193202					0.305055										1.08803							8	519.713
G1S11_Spleen	Spleen	1	11		124.111					2.17399			10.329	3109.96							0.224544										1.21458							6	3248.01
G2S02_Spleen	Spleen	2	2		282.895								20.7848	390.343			0.081951														3.45218							5	697.556
G2S03_Spleen	Spleen	2	3		51.9089								3.45706	0.688763	7.09955	0.185436						0.344381																6	63.684
G2S04_Spleen	Spleen	2	4		20.2848							0.205156	331.289	46.455															0.641113		0.217978							6	399.093
G2S06_Spleen	Spleen	2	6		7409.15								3.05799	338.975	1.01933						0.438549						28.2449				12.3031							7	7793.19
G2S07_Spleen	Spleen	2	7		356.301								942.929	21.3924							2.98232										19.1843							5	1342.79
G2S10_Spleen	Spleen	2	10		3793.41			0.307073					1290.61	10.3966	0.394808						0.592212																	6	5095.7
G2S11_Spleen	Spleen	2	11		44.1572								10.5726	11.3683	0.214207																							4	66.3123
G2S12_Spleen	Spleen	2	12		0.33483								1.89179		0.887298						0.385054										0.853815							5	4.35278
G2S13_Spleen	Spleen	2	13		38256.8								11.4777					0.416866	0.277911									0.222329										5	38269.2
G2S14_Spleen	Spleen	2	14		2.09274								8.67352	0.743804		0.226923					77.8095										1591.19							6	1680.73
G2S15_Spleen	Spleen	2	15		6212.46								37.7532	24.2849	1.12149	1.04812	27.2196				1.53025			0.167699							0.0628871							9	6305.65
G2S20_Spleen	Spleen	2	20		15.0729			5.87681				0.21766	24.8023			0.500618	0.348256				0.21766										1.43655							8	48.4728
G3S04_Spleen	Spleen	3	4		0.172333					2.14458			58.4399		1.55099	0.536146																						5	62.844
G3S11_Spleen	Spleen	3	11		0.345374								24.1524		1.7626			0.678839			11.4212																	5	38.3604
G3S12_Spleen	Spleen	3	12		55.7345								1.12353		0.467084	0.467084																						4	57.7921
G4S11_Spleen	Spleen	4	11		29826.6								0.201701	30.6586	0.268935	0.246524					2.92467																	6	29860.9
